# Supplementary material for: Marine Cyanobacteria as Sources of Lead Anticancer Compounds: A Review of Families of Metabolites with Cytotoxic, Antiproliferative, and Antineoplastic Effects
Source: Molecules. 2022 Jul 27;27(15):4814. doi: 10.3390/molecules27154814 (PMC9369884; doi:10.3390/molecules27154814)
Supplement: Supplementary file 1 [file molecules-27-04814-s001.zip]

Archive with 3 entries (3 files):
- Supp. Figures S1-S3.pdf
- Supp. Table S1.xlsx
- Supp. Table S2.pdf
