# Supplementary material for: Marine Cyanobacteria as Sources of Lead Anticancer Compounds: A Review of Families of Metabolites with Cytotoxic, Antiproliferative, and Antineoplastic Effects
Source: Molecules. 2022 Jul 27;27(15):4814. doi: 10.3390/molecules27154814 (PMC9369884; doi:10.3390/molecules27154814)
Supplement: Supplementary file 1 [file molecules-27-04814-s001.zip › Supp. Table S1.xlsx]

## Sheet: Families of metabolites
Metabolite family	Variants	Chemical Classes	Structure	Cytotoxicity assay	Cell line tested	IC50/LC50/EC50/GI50 values	Cellular effects	Source	References
Almiramides	Almiramide A-H	Lipopeptide	Linear	Alamar Blue	A549	IC50= 59 to 76 µM		Lyngbya majuscula; Oscillatoria nigroviridis	[106]
					HT-29	IC50= 91 to 100 µM
					HeLa	IC50= 17 to 53 µM
					PC3	IC50= 62 to 107 µM
					MDA-MB-231	IC50= 13 µM
Anaenamides	Anaenamide A-D	Depsipeptide	Linear	MTT	HCT-116	IC50= 4.5 to 8.7 µM		Hormoscilla sp. VPG16-5 and VPG16-58	[15, 36]
Aplysiatoxins	Aplysiatoxin	Poliketide	Mixed	XTT	L1210	IC50= 4.6 to 10 µg/mL		Lyngbya majuscula; Trichodesmium erythraeum; Schizothrix calcicola; Oscillatoria nigroviridi; Moorea producen; Lyngbya sp.; Oscillatoria sp.	[131-134]
	Debromoaplysiatoxin
	Oscillatoxin A, B1, B2, D-I
	17-bromooscillatoxin A, B2
	17,19-dibromooscillatoxin A
	19-bromoaplysiatoxin
	19-bromodebromoaplysiatoxin
	21-bromooscillatoxin
	19,21-dibromoaplysiatoxin
	Anhydroaplysiatoxins
	Anhydrooscillatoxin A
	31-noroscillatoxin B
	30-methyloscillatoxin D
	Manauealide A-C
	Anhydebromoaplysiatoxins
	Anhydroaplysiatoxin
	Nhatrangin A, B
	3-methoxyaplysiatoxin
	3-methoxydebromoaplysiatoxin
	Neo-debromoaplysiatoxin A-H
	2-hydroxyanhydroaplysiatoxin
	17-Bromo-30-methyloscillatoxin D
	Neo-aplysiatoxin A
	17-bromo-4-hydroperoxyoscillatoxin B2
	4-hydroperoxyoscillatoxin B2
	17-Bromo-4,26-epoxyoscillatoxinB2
Apratoxins	Apratoxin A-H	Depsipeptide	Cyclic	Non-specified	KB	IC50= 0.52 to 21.3 nM	Arrest in the G1 phase of the cell cycle; apoptosis; decreased protein expression due to inhibition of Sec9	Lyngbya majuscula; Moorea producens ; Moorea bouillonii; Lyngbya bouillonii; Lyngbya sp.; Lyngbya sordida	[37-47]
					LoVo	IC50= 0.36 to 10.8 nM
				MTT	NCI-H460	IC50= 2 to 89.9 nM
					HT-29	IC50= 1.4 to 21 nM
					HeLa	IC50= 10 to 72 nM
	Apratoxin A Sulfoxide				U20S	IC50= 10 to 59 nM
					HCT-116	IC50= 1.21 to 36.7 nM
				Non-specified	NCI-60 (HT-29, RPMI-8226, SR, LOX IMVI)	GI50= 1 to 3 nM
				MTT	Neuro-2a	IC50= 1000 nM
				CellTiter-Glo 2.0	Panel of human cancer cell Lines (BxPC-3, A549, HuH-7, MKN74, U87-MG, SK-OV-3, HEC-6 and 786-O)	GI50= 14.9 to 41 nM
Aurilides	Aurilide B, C	Depsipeptide	Cyclic	MTT	HeLa S3	IC50= 11 to 26.3 nM	Mitochondrial induced apoptosis by PHB1	Lyngbya majuscula; Okeania sp.; Lyngbya sp.	[52-61]
					P388	IC50= 6.4 to 24.4 nM
					BJ	IC50= 20.2 nM
					BJ Shp 53	IC50= 58.8 nM
	Palau'amide				PC3	IC50= 2.5 to 2.6 nM
					SK-OV-3	IC50= 3.8 to 4.5 nM
					HCT8	IC50= 1.6 to 5.2 nM
	Odoamide				NCI-H460	LC50= 40 to 130 nM
					Neuro-2a	LC50= 10 to 50 nM
	Lagunamide A-D, D'			Non-specified	KB	IC50= 13 nM
				MTT; MTS	A549	IC50= 2.4 to 68.2 nM
Bartolosides	Bartoloside A-K	Glycolipid	Linear	MTT	MG-63	IC50= 22 to 39 µM		Nodosilinea sp.; Synechocystis salina	[18, 19]
					RKO	IC50= 40 µM
					T-47D	IC50= 22 to 23 µM
Bisebromoamides	Bisebromoamide	Peptide	Linear	Non-specified	JFCR39 panel	GI50= <40 nM	Inhibition of ERK, AKT and mTOR; actin filament stabilizer	Lyngbya sp.	[28-30]
					HeLa S3	IC50= 40 to 45 nM
	Norbisebromoamide			WST	769-P	IC50= 1.54 µM
					786-O	IC50= 2.09 µM
Caldorazole	Caldorazole	Poliketide	Linear	MTT	HeLa cells (HeLa, HeLa S3, and HeLa S3Mer–)	IC50= 0.023 to 0.048 µM	Mitochondrial complex I inhibition	Caldora sp.	[135]
					CaSki	IC50= 0.068 µM
					HT-1080	IC50= 0.074 µM
Carmaphycins	Carmaphycin A, B	Peptide	Linear	MTT; HBSS	NCI-H460	GI50= 1 to 50 nM	20S proteasome inhibition	Symploca sp.	[33]
					HCT-116
					NCI 60
Caylobolides	Caylobolide A,B	Macrolide	Cyclic	Non-specified	HCT-116	IC50= 9.9 µM	Arrest in the G2/M phase of the cell cycle	Lyngbya majuscula ; Phormidium spp.; Okeania plumata	[20-22]
	Nuiapolide			MTT	HT-29	IC50= 4.5 µM
					HeLa	IC50= 12.2 µM
Cocosamides	Cocosamide A,B	Depsipeptide	Cyclic	MTT	MCF7	IC50= 30 to 39 µM		Lyngbya majuscula	[62]
					HT-29	IC50= 11 to 24 µM
Coibamide A	Coibamide A	Depsipeptide	Cyclic	Non-specified	NCI-H460	LC50= <23 nM	Arrest in the G1 phase of the cell cycle; mTOR-independent autophagy; apoptosis; inhibition of autophagy; decreased protein expression due to inhibition of Sec9	Leptolyngbya sp.	[17, 49, 63, 66-69]
					Neuro-2a
				MTT; CCK8; CellTiter-Glo	MDA-MB-231	GI50= 1 to 7.4 nM
				Non-specified	LOX IMVI	GI50= 7.4 nM
					HL-60	GI50= 7.4 nM
					SNB-75	GI50= 7.6 nM
				MTT	U87-MG	EC50= 28.8 nM
					SF-295	EC50= 96.2 nM
					A549	GI50= 5.4 nM
					PANC-1	GI50= 3.1 nM
				CellTiter-Glo	MDA-MB-436	EC50= 0.9 nM
					MDA-MB-468	EC50= 0.4 nM
					HS578T	EC50= 4 nM
					BT474	EC50= 0.8 nM
Dolastatins	Dolastatin 3, 10, 12, 15, 16	Peptide and Depsipeptide	Mixed	SRB	KB	IC50= 0.052 to 3.9 nM	Potent microtubule depolymerizers; arrest in the G2/M phase of the cell cycle; apoptosis	Lyngbya majuscula; Symploca sp.; Lyngbya sp.; Lyngbya-Schizothrix; Symploca hydnoides; Caldora penicillata	[88-96, 101, 102, 105]
					LoVo	IC50= 0.076 to 10.3 nM
				MTT	A549	IC50= 0.74 to 0.97 nM
				SRB	MDA-MB-435	IC50= 0.15 nM
					SK-OV-3	IC50= 0.09 nM
	Homodolastatin 3, 16				NCI/ADR	IC50= 2.9 nM
				Non-specified	Human lymphoma cells (DB, HT, RL, SR)	IC50= 0.00013 to 0.13 nM
				MTT	Small-cell lung cancer cells (NCI-H82, -H446, -H69, -H510)	IC50= 0.032 to 0.184 nM
				Non-specified	NCI-H460	GI50= 0.96 ng/mL
					KM20L2	GI50= 1.2 ng/mL
					SF-295	GI50= 5.2 ng/mL
					SK-MEL-5	GI50= 3.3 ng/mL
	Somamide A, B			SRB	Human colon cancer cells (BE, HT-29, MAWI, LoVo, SW480, SW620)	IC50= 0.018 to 2.24 nM
	Symplostatin 1-4				Ovarian tumour cells (A2780, CHI, SKOV-3, 41M, HX/62)	IC50= 0.046 to 10 nM
					L1210	IC50= 0.4 to 3 nM
				MTT	DU-145	IC50= 0.5 nM
					HCT-116	IC50= 2.2 nM
Hectochlorins	Hectochlorin, B-D	Lipopeptide	Cyclic	Non-specified	CA46	IC50= 0.02 µM	Promoter of actin polymerization; arrest in the G2/M phase of the cell cycle	Lyngbya majuscula; Moorea producens	[110-112]
					NCI 60	GI50= 5.1 µM
					KB	IC50= 0.31 to 0.86 µM
					NCI-H187	IC50= 0.32 to 1.2 µM
Iezoside	Iezoside	Peptide–polyketide hybrid glycoside	Linear	MTT	HeLa	IC50= 6.7 nM	SERCA inhibition	Leptochromothrix valpauliae	[136]
Largazole	Largazole	Depsipeptide	Cyclic	Non-specified	MDA-MB-231	GI50= 7.7 nM	Histone deacetylases inhibitor; apoptosis; modulation of levels of cell cycle regulators; antagonism of the AKT, KRAS and HIF pathways; reduction of epidermal growth factor receptors levels; inhibition of ubiquitin activating enzyme (E1); proteasomal degradation of E2F1; anti-angiogenic activity; up-regulation of the Pax6 gene	Caldora penicillata	[71-80]
					U2OS	GI50= 55 nM
					HT-29	GI50= 12 nM
					IMR-32	GI50= 16 nM
					HCT-116	GI50= 80 nM
					A549	GI50= 320 nM
				MTT	SK-OV-3	IC50= 250 nM
					HeLa	IC50= 170 nM
					Eca-109	IC50= 100 nM
					Bel 7402	IC50= 170 nM
					U937	IC50= 20 nM
				ATPLite	797	IC50= 24 nM
					10326	IC50= 25 nM
				MTT	PC3	IC50= <500 nM
					LNCap	IC50= <500 nM
				Surrogate measurement of ATP content	Panel of melanoma cell lines	IC50= 45 to 315 nM
				CCK-8	NCI-H1975	IC50= 83 nM
					NCI-H460	IC50= 120 nM
					GLC-82	IC50= 190 nM
					L78	IC50= 570 nM
					SPC-A1	IC50= 140 nM
					95D	IC50= 420 nM
					NCI-H466	IC50= 520 nM
				resazurin	SW620	IC50= 26.5 nM
					MiaPaCa	IC50= 206.4 nM
				MTT	SH-SY5Y	IC50= 102 nM
					SF-268	IC50= 62 nM
					SF-295	IC50= 68 nM
Lyngbyabellins	Lyngbyabellin A-P	Peptolide	Mixed	MTT	HT-29	IC50= 0.012 to 1.1 µM	Apoptosis; arrest in the G2/M phase of the cell cycle; disruption of actin microfilaments	Lyngbya majuscula; Lyngbya sp.; Lyngbya bouillonii; Moorea bouillonii; Okeania sp.	[114-121]
					HeLa	IC50= 0.0073 to 0.71 µM
	27-deoxylyngbyabellin A			Non-specified	KB	IC50= 0.03 to 0.1 µg/mL
					LoVo	IC50= 0.5 to 0.83 µg/mL
				MTT	NCI-H460	LC50= 0.0048 to 2.2 µM
	7-epi-lyngbyabellin L				Neuro-2a	LC50= 0.7 to 4.8 µM
					HCT-116	IC50= 0.0409 µM
					MCF7	IC50= 0.07 to 9 µM
				Non-specified	CA46	IC50= 0.1 µM
Majusculamides	Deoxymajusculamide D	Peptolide	Mixed	Non-specified	PANC-1	IC50= 0.32 nM	Disruption of actin microfilaments	Lyngbya majuscula; Moorea sp.	[122-124]
					U251N	IC50= 36.8 nM
					HepG2	IC50= 1,396 nM
					NCI-H125	IC50= 147 nM
	Desmethoxymajusculamide C				P388	IC50= 3.3 ng/mL
					NCI-H460	GI50= <1 ng/mL
					OVCAR-3	GI50= <1 ng/mL
					SF-295	IC50= 33 ng/mL
	Majusculamide A-D				KM20L2	GI50= <1 ng/mL
				counted using a hemocytometer	HCT-116	IC50= 20 nM
	57-Normajusculamide C				H-460	IC50= 63 nM
					MDA-MB-435	IC50= 220 nM
Microcolins	Microcolin A-M	Lipopeptide	Linear	MTT	H-460	IC50= 6 nM to 1 µM		Moorea producens; Lyngbya polychroa	[107-108]
					HT-29	IC50= 0.28 to 14 nM
	Desacetylmicrocolin B				IMR-32	IC50= 0.31 to 14 nM
Patellamides	Patellamide A-G	Peptolide	Cyclic	Non-specified	L1210	IC50= 2 to 3.9 µg/mL	Ability to reverse multidrug resistance	Prochloron didemni	[126-128]
					CEM	IC50= 0.028 µg/mL
Santacruzamate A	Santacruzamate A	Carbamate	Linear	CCK-8	LAMA84-R	IC50= 0.857 µM	Histone deacetylases inhibitor	Symploca sp.PAC-19-FEB-10-1	[137-141]
					K562-R	IC50= 1.263 µM
Swinholide-type	Ankaraholide A, B	Macrolide	Cyclic	MTT	L1210	IC50= 0.03 µg/mL	Disruption of actin microfilaments	Geitlerinema sp.; Symploca sp.; Phormidium sp.	[13, 23, 26, 27]
					KB	IC50= 0.04 µg/mL
					SW-480	IC50= 0.07 µg/mL
					KATO-III	IC50= 0.05 µg/mL
					HT-1080	IC50= 0.017 µg/mL
	Samholide A-M				T-24	IC50= 0.046 µg/mL
					PC-3	IC50= 6 µg/mL
					PC-8	IC50= 0.12 µg/mL
					PC-9	IC50= 0.13 µg/mL
					PC-10	IC50= 0.11 µg/mL
	Swinholide A, L, M				PC-13	IC50= 0.10 µg/mL
					QG-56	IC50= 0.043µg/mL
					Daudi	IC50= 0.036 µg/mL
					NCI-H460	IC50= 119 to 910 nM
				Non-specified	Neuro-2a	IC50= 262 nM
					MDA-MB-435	IC50= 8.9 nM
Wenchangamides	Wenchangamide A, B	Lipopeptide	Linear	XTT	HCT-116	IC50= 38 µM		Neolyngbya sp.; Okeania hirsute	[14, 109]
	Minnamide A			Non-specified	HeLa	IC50= 0.17 µM
